# Supplementary material for: The effect of caffeine on cutaneous postocclusive reactive hyperaemia
Source: PLoS One. 2019 Apr 8;14(4):e0214919. doi: 10.1371/journal.pone.0214919 (PMC6453523; doi:10.1371/journal.pone.0214919)
Supplement: S1 Table — (XLSX) [file pone.0214919.s001.xlsx]

## Sheet: PORH rawdata
REST LD flux			PORH LD flux																																								REST LD flux			PORH LD FLUX
before caffeine	LF POWER																										DURATION	PEAK	TIME TO PEAK	AREA	T/2	%PORH		ULF POWER	VLF POWER	LF POWER	HF POWER		P systolic	P diastolic Heart rate			30 min after caffeine	LF POWER
7.9227	163.167		3.3125	129.804	121.14	111.675	115.354	125.01	139.004	135.048	132.625	122.929	110.6	101.348	94.5229	93.1604	79.2479	76.3521	70.2604	69.5167	59.1375	55.0125	48.75	50.9562	55.125		459	160	6.5	19023.7	152.5	302.875		253.216	79.548	29.548	35.644		123	74	62		15.1788	50.227		1.4958	150.4	143.083	130.702
337.192	25.501		1.4854	368.792	412.962	458.844	466.798	488.44	495.915	490.517	467.592	472.398	467.044	476.54	479.398	471.377	475.671	470.927	486.208	482.119	484.804	486.546	482.529	488.227	473.223		572.5	529	74.5	49861.4	229	35.7342		4.143	11.136	34.02	48.064		118	73	49		193.569	23.957		0.8958	286.327	342.052	364.09
231.136	156.483		3.2979	438.192	495.925	507.01	494.512	495.146	475.95	462.275	453.277	429.74	436.925	438.581	399.6	395.304	361.854	315.542	302.152	295.113	284.183	324.871	287.669	288.181	304.748		267	552	6.5	39120	154.5	110.321		217.335	172.383	99.768	63.841		107	68	70		49.3523	300.677		1.1875	373.396	413.604	340.525
73.4861	109.414		3.5958	222.6	212.521	204.292	248.969	226.473	250.402	251.19	245.537	241.698	248.733	287.244	267.302	232.223	293.042	324.848	309.102	311.746	284.85	319.908	292.181	320.887	351.617		676	402	7	97344	91	164.474		53.765	104.029	64.856	43.982		114	74	60		78.939	116.102		3.6104	313.244	320.808	267.8
412.091	49.679		8.1188	517.479	552.15	550.26	558.073	554.027	540.038	541.683	536.883	530.567	519.279	509.533	508.358	504.052	474.675	493.85	512.598	522.269	529.812	549.79	556.275	531.998	549.24		199	669	8.5	15019.9	62	48.6779		28.744	21.859	58.85	126.044		128	81	73		277.714	580.275		5.4667	510.538	567.692	545.002
183.01	29.86		5.7771	416.165	481.058	492.421	491.781	486.41	484.067	480.756	471.062	467.306	469.094	451.717	394.148	397.165	364.431	319.479	270.819	286.9	298.317	286.19	267.579	228.825	202.39		330	514	8.5	72780.9	170.5	211.746		247.332	80.257	45.009	47.418		106	65	53		192.064	122.183		2.0396	76.2792	137.287	178.842
197.445	28.577		7.2375	250.752	267.421	217.577	200.713	184.875	175.431	165.954	151.796	134.556	135.181	124.971	108.821	116.092	104.55	110.008	101.61	97.5042	94.1771	85.9333	87.6792	93.4188	74.3104		332	294	7.5	19637.7	52	259.968		456.031	236.591	94.428	108.074		113	75	60		75.6292	593.356		2.6396	25.8875	30.9958	45.3646
213.059	37.102		1.9021	307.808	342.16	370.29	364.458	348.613	338.16	338.113	339.269	350.065	330.448	323.608	312.221	324.077	320.404	325.238	321.592	313.76	315.525	320.746	312.671	308.952	299.837		578.5	394	44.5	59449	263	84.925		46.025	28.192	14.976	35.905		116	64	72		107.588	950.69		2.2313	314.517	353.623	332.731
74.4594	1328.15		7.4292	238.548	271.64	265.548	258.998	228.592	245.335	212.627	212.852	217.921	193.667	194.8	183.894	181.41	172.25	184.885	163.152	145.658	140.473	135.01	131.102	114.046	111.242		386	284	8	37299.3	153.5	261.589		207.569	127.526	118.476	94.475		119	73	69		45.7679	1416.94		2.9292	262.925	277.058	236.665
24.5792	34.068		0.4938	33.0792	35.2583	35.4625	41.1208	42.7333	51.8542	46.6437	57.2625	69.5979	58.0729	59.3125	75.8292	75.1688	64.6229	73.5583	69.7062	86.3333	101.546	70.5292	68.4479	91.4229	76.4708		571	122	129	22200.4	27	396.355		97.799	196.305	227.675	33.455		114	59	61		63.5859	138.562		1.225	37.2042	42.2813	52.8813
119.576	88.322		9.4208	293.633	519.038	521.265	512.585	525.756	544.188	567.315	600.848	598.156	563.225	492.462	433.837	408.175	325.419	340.556	340.942	285.096	346.048	340.917	376.165	333.052	373.538		544	657	135	115131	35.5	285.403		266.714	48.638	74.322	67.217		115	73	59		65.3156	116.879		1.7354	226.154	274.95	307.221
20.224	43.328		2.7604	37.1583	64.425	86.9688	88.5104	101.775	87.1937	135.012	141.554	157.425	157.373	194.842	172.233	224.294	215.867	213.056	185.94	147.394	181.606	189.844	142.492	114.24	105.104		377.5	252	195.5	38601.8	95.5	639.51		137.302	52.836	20.444	34.962		101	66	53		17.6823	23.229		3.3708	38.7604	60.1958	79.3375
309.563	71.434		0.6687	385.969	396.762	389.927	380.096	373.746	377.925	374.996	390.606	381.752	390.006	387.148	379.85	386	384.521	387.152	393.927	385.679	391.767	394.135	399.137	393.196	391.533		592	472	8	44883.7	40.5	58.2316		16.397	16.733	11.092	40.34		100	60	49		175.627	114.856		0.4729	332.981	320.802	287.246
69.1781	34.527		1.5521	81.3417	118.398	107.346	135.338	158.115	155.192	162.606	142.625	109.427	130.165	137.915	159.079	145.269	150.148	162.267	131.652	159.469	162.012	169.815	166	161.525	153.694		426.5	191	85	29646.9	144	170.844		30.73	68.098	45.116	21.448		102	68	58		12.3557	26.015		1.1125	81.4708	68.4417	54.0438
175.138	43.437		7.5542	381.571	430.962	428.854	401.337	377.95	343.183	340.135	287.373	297.054	295.452	290.546	289.333	289.475	264.835	270.458	271.548	273.221	285.973	261.479	258.429	253.365	273.771		460.5	465	46	34518.5	43.5	112.311		156.007	61.007	19.73	34.714		122	66	49		125.639	55.999		5.2604	365.073	396.392	437.837
49.724	423.182		3.0396	235.702	242.727	225.238	226.752	213.6	194.971	184.821	191.45	171.425	167.463	155.725	137.048	142.944	128.206	108.848	97.6771	113.644	83.3458	71.2146	74.2625	60.8667	62.4562		319.5	277	7	31271.5	138	417.646		342.978	132.29	92.129	35.19		115	69	58		21.1319	265.131		2.5042	175.775	190.45	172.029
176.992	52.72		8.8479	416.071	441.512	461.762	453.663	461.708	457.696	456.027	463.708	468.625	458.531	452.025	446.835	423.629	402.823	357.225	340.9	338.581	349.896	338.7	337.356	281.717	268.233		387	485	69.5	73950.9	154	157.829		481.482	100.75	31.311	49.556		113	79	71		38.25	25.278		7.0833	264.696	267.206	206.769
62.9163	39.782		7.3604	32.9771	94.7583	112.362	139.86	144.352	154.262	171.55	167.473	196.79	201.258	179.579	156.9	152.887	165.415	167.248	137.417	142.394	127.035	108.098	112.9	128.342	114.069		338.5	233	135.5	19905.9	70	188.365		142.74	145.566	9.195	13.216		123	71	58		35.2596	60.827		2.95	73.0708	104.025	114.721
52.9282	102.489		7.9771	259.823	292.354	300.587	280.052	272.99	248.685	234.423	233.085	207.981	197.352	181.781	189.14	177.881	183.983	190.433	175.142	190.617	200.254	198.771	197.054	189.298	185.36		495	307	40.5	44278.9	85.5	178.29		437.387	280.235	67.001	63.144		108	68	59		21.1013	17.827		1.8917	208.127	230.667	193.544
44.4618	14.741		6.4521	201.233	214.088	186.973	177.746	163.26	163.471	147.912	135.887	130.319	120.312	101.698	95.2292	80.5187	68.2062	63.8062	56.1187	54.9458	50.5583	44.0438	44.9	39.1688	41.5812		310	238	6.5	21917.7	95	472.728		566.03	236.632	78.942	52.085		105	70	58		30.1034	43.457		2.9854	230.123	243.56	220.975
127.476	64.436		7.3875	310.802	313.148	310.331	277.129	267.285	269.681	254.531	251.277	244.287	234.46	228.39	222.917	226.783	223.798	229.019	223.01	212.585	211.81	219.552	221.656	222.025	215.854		381	367	7.5	37534	129.5	334.32		194.507	88.545	78.066	33.477		125	63	67		112.971	385.506		4.0521	263.733	281.504	242.067
96.8812	31.922		4.2292	121.852	137.231	147.502	145.935	139.431	133.662	129.617	115.815	115.992	102.423	111.498	101.798	99.1479	108.573	116.377	115.115	102.719	104.483	113.752	110.431	110.798	110.406		457.5	151	46.5	16106.1	65	89.1181		194.693	100.747	64.646	41.633		121	69	60		101.179	23.774		1.8271	200.896	225.94	240.423
202.956	30.742		4.6083	310.779	364.906	376.554	388.433	409.827	371.352	364.419	363.69	356.277	350.9	342.76	362.046	332.429	326.742	332.9	343.669	314.825	268.815	317.681	326.383	330.021	319.527		458	440	71.5	35398.2	78.5	71.5743		49.013	51.944	20.7	24.608		102	63	56		85.849	112.625		1.9688	312.76	334.16	303.869
59.0193	105.784		1.9042	186.002	251.065	253.046	211.519	181.096	180.019	130.673	131.59	121.006	129.898	130.323	139.277	107.869	103.504	107.544	106.49	99.9063	108.787	126.537	132.225	136.646	136.094		377.5	275	44.5	34416.7	45.5	424.005		340.592	157.788	88.312	55.966		107	67	63		41.9602	412.24		0.9583	132.804	164.192	73.3625
25.435	278.073		7.4229	264.65	210.894	215.05	200.998	192.198	167.108	131.681	84.9417	77.3	52.0167	42.0896	25.5271	45.8708	35.3542	31.7833	23.2896	28.6875	20.2396	21.0542	20.7625	29.8875	32.1979		272	315	9	20780.5	78	1136.31		931.678	166.053	88.383	50.325		113	73	59		9.9543	149.747		2.9604	83.4104	64.4771	97.3208
112.705	60.816		1.7937	133.613	161.919	177.454	199.8	195.346	199.802	212.879	198.425	202.175	206.598	194.675	186.046	185.925	174.004	159.535	157.99	146.248	136.721	129.713	94.5021	84.4	77.7125		391.5	225	100	32195.6	111.5	232.699		143.11	51.202	37.25	28.583		123	77	56		12.9359	396.545		0.7167	133.823	171.158	181.85
104.571	45.752		9.4229	157.46	177.056	194.515	227.315	282.746	282.635	283.504	244.906	206.146	188.479	182.71	138.404	139.892	121.09	78.5729	50.3583	47.7667	69.3625	99.2354	84.5167	98.2313	98.2729		248	315	90.5	32838.2	39.5	568.347		638.025	126.987	81.874	41.995		114	68	49		17.7802	48.593		3.4417	133.963	165.923	148.542
271.621	179.36		8.9917	465.74	531.644	528.494	520.873	515.192	506.779	501.581	507.171	479.548	458.875	415.004	397.192	368.869	371.798	334.544	331.233	324.502	327.465	308.427	293.325	253.64	274.835		300.5	601	9.5	45181.7	142	121.265		339.619	81.029	57.97	35.857		115	60	66		120.082	683.281		7.0521	408.84	480.481	485.642
52.9357	28.263		15.9333	218.508	238.677	219.548	245.729	232.756	174.692	154.104	164.917	152.754	132.715	117.037	103.815	122.698	102.481	110.35	107.692	94.9083	64.7021	95.6375	48.7042	77.6542	51.825		299.5	291	16	29443.4	72.5	528.658		723.942	88.55	45.554	34.33		98	60	63		18.3271	29.989		9.5854	234.787	201.865	170.262
87.9995	12.789		6.2375	165.654	247.95	253.683	235.71	236.01	216.029	236.029	230.477	244.344	257.258	264.09	258.785	251.15	227.321	250.467	250.081	235.758	238.546	236.838	241.019	231.715	204.702		332.5	299	25.5	44464.1	162	194.619		51.044	50.362	19.707	19.573		128	86	56		49.0635	56.703		4.3875	141.84	155.227	118.285
69.5443	132.833		7.1729	273.496	243.817	233.075	210.131	213.996	223.308	222.473	220.181	216.994	206.575	202.906	201.994	214.702	217.679	218.89	220.271	215.942	204.948	221.302	216.525	214.621	218.463		537.5	333	9	57069.9	109	266.368		28.051	23.876	34.573	10.886		106	64	53		69.9193	190.021		2.4625	237.423	223.856	194.948
59.2172	48.188		8.0333	234.113	267.419	282.712	292.373	272.427	234.787	238.142	232.531	193.04	217.648	224.175	204.771	195.146	193.919	242.012	260.023	239.844	234.517	220.575	195.656	181.667	158.194		414.5	313	55.5	44805.2	132	216.456		382.484	246.154	148.453	91.667		107	70	67		28.6208	167.16		8.3	169.683	155.673	124.873
[truncated: 182 more columns]
